# Supplementary material for: Consumer Anxiety and Assertive Advertisement Preference: The Mediating Effect of Cognitive Fluency
Source: Front Psychol. 2022 May 30;13:880330. doi: 10.3389/fpsyg.2022.880330 (PMC9190303; doi:10.3389/fpsyg.2022.880330)
Supplement: Supplementary file 1 [file Table_1.XLS]

## Sheet: EXP2
GROUP	ASS	STA	ANX	ADS	FLU1	FLU2	FLU3	ATT1	ATT2	ATT3
1	1	1	6	7	5	3	4	5	5	7
1	1	1	6	6	6	5	3	4	5	2
1	1	1	3	7	7	7	7	7	7	7
1	1	1	7	7	6	5	4	6	5	1
1	1	1	5	6	6	6	6	4	3	3
1	1	1	5	7	4	4	4	3	3	4
1	1	1	2	7	3	4	4	4	7	7
1	1	1	7	6	4	3	3	5	7	2
1	1	1	6	7	5	5	5	5	3	2
1	1	1	5	6	6	6	5	3	3	4
1	1	1	4	3	4	4	4	5	5	5
1	1	1	6	4	4	4	4	4	4	4
1	1	1	7	7	1	5	5	4	5	4
1	1	1	5	7	6	6	6	4	4	3
1	1	1	6	7	1	7	7	7	7	7
1	1	1	5	7	7	7	7	7	5	3
1	1	1	6	7	6	4	3	3	3	6
1	1	1	4	6	5	7	5	4	3	2
1	1	1	6	7	5	6	6	3	3	3
1	1	1	5	5	7	7	7	7	7	7
1	1	1	6	7	4	4	4	5	6	5
1	1	1	5	7	4	7	7	6	5	5
1	1	1	3	7	6	6	6	6	6	6
1	1	1	5	4	5	5	5	4	5	5
1	1	1	6	7	5	5	5	2	5	5
1	1	1	5	7	5	3	2	2	2	1
1	1	1	6	7	5	5	5	5	4	3
1	1	1	6	5	3	5	4	4	4	4
1	1	1	6	5	4	3	3	3	3	2
1	1	1	3	7	3	5	2	2	2	2
1	1	1	4	7	5	5	5	4	4	2
1	1	1	6	6	6	6	6	5	5	5
1	1	1	4	4	4	4	4	5	5	6
1	1	1	7	7	7	7	7	4	5	4
1	1	1	7	7	5	5	5	3	2	5
1	1	1	7	7	4	7	7	5	5	5
1	1	1	5	6	6	6	6	5	5	4
1	1	1	3	6	5	4	5	1	5	4
1	1	1	6	4	3	3	5	5	5	5
1	1	1	6	4	5	6	4	4	5	5
1	1	1	4	7	4	4	4	5	5	4
1	1	1	7	5	5	5	5	2	4	1
1	1	1	6	6	5	7	4	5	4	5
1	1	1	6	7	7	7	7	7	6	6
1	1	1	5	4	4	4	4	3	3	3
1	1	1	6	4	4	6	4	2	2	2
1	1	1	7	7	7	7	7	7	7	7
1	1	1	7	4	3	4	4	4	4	4
2	2	1	5	1	2	2	2	1	1	1
2	2	1	5	1	3	1	1	4	4	3
2	2	1	6	3	5	4	2	2	1	1
2	2	1	7	1	3	3	5	5	4	3
2	2	1	6	1	4	5	6	3	2	2
2	2	1	3	1	4	4	4	4	4	4
2	2	1	5	1	3	3	5	3	5	4
2	2	1	5	1	4	6	7	7	5	3
2	2	1	4	1	4	4	4	3	2	2
2	2	1	5	2	5	4	4	5	3	3
2	2	1	3	2	5	6	3	4	6	4
2	2	1	6	3	6	6	6	4	4	4
2	2	1	1	1	6	6	5	5	5	5
2	2	1	3	1	5	5	2	5	5	5
2	2	1	5	1	6	6	6	4	4	4
2	2	1	5	1	4	6	6	4	5	3
2	2	1	5	1	5	6	5	4	4	4
2	2	1	6	2	6	6	6	4	6	4
2	2	1	1	1	1	1	2	1	2	1
2	2	1	5	1	5	5	3	6	6	3
2	2	1	6	2	1	7	7	4	3	4
2	2	1	4	1	1	1	1	1	2	1
2	2	1	4	1	2	2	2	3	3	3
2	2	1	7	2	3	3	3	3	2	2
2	2	1	6	3	3	3	3	3	3	3
2	2	1	6	3	3	3	3	3	3	3
2	2	1	4	1	3	3	3	3	3	3
2	2	1	5	1	4	3	1	1	3	1
2	2	1	7	1	1	1	1	1	1	1
2	2	1	6	2	3	2	4	4	3	2
2	2	1	7	1	1	1	4	4	1	1
2	2	1	7	2	1	3	3	3	3	2
2	2	1	7	1	4	4	1	1	1	1
2	2	1	7	1	3	3	3	2	1	1
2	2	1	7	1	1	1	1	1	1	1
2	2	1	6	1	4	4	1	2	2	2
2	2	1	6	3	3	3	3	3	3	3
2	2	1	5	1	1	1	1	1	1	1
2	2	1	7	1	1	1	1	1	1	1
2	2	1	7	1	1	1	1	1	1	1
2	2	1	7	1	1	1	1	1	1	1
2	2	1	5	1	4	1	1	1	1	1
2	2	1	6	1	4	4	1	1	1	1
2	2	1	6	1	4	4	1	1	1	1
2	2	1	7	3	4	4	3	4	3	3
2	2	1	7	1	1	1	1	1	1	1
3	1	2	5	7	5	2	4	3	2	1
3	1	2	5	6	5	4	5	4	5	5
3	1	2	6	7	4	4	4	3	3	2
3	1	2	4	7	4	4	5	4	6	3
3	1	2	3	4	4	4	4	3	3	3
3	1	2	2	6	6	4	4	1	1	1
3	1	2	4	5	3	4	3	3	4	4
3	1	2	2	5	6	6	6	4	5	4
3	1	2	1	7	1	3	7	4	1	1
3	1	2	1	7	5	4	4	4	4	1
3	1	2	2	7	4	4	4	1	1	1
3	1	2	6	7	3	6	1	1	1	1
3	1	2	1	7	1	1	1	1	1	1
3	1	2	1	7	1	1	1	1	3	1
3	1	2	4	4	5	6	6	2	3	2
3	1	2	5	5	7	1	1	1	1	1
3	1	2	1	6	6	6	1	3	5	1
3	1	2	4	7	4	4	3	3	1	2
3	1	2	4	7	1	1	1	1	1	1
3	1	2	4	7	1	1	1	1	1	1
3	1	2	1	7	5	5	6	4	5	4
3	1	2	3	7	3	4	3	6	4	3
3	1	2	4	7	4	5	5	2	2	3
3	1	2	2	7	3	1	4	3	4	4
3	1	2	4	4	6	6	6	4	4	4
3	1	2	2	7	4	4	2	2	2	1
3	1	2	4	4	4	4	4	4	4	4
3	1	2	5	7	7	6	5	2	5	5
3	1	2	4	3	4	5	4	3	4	5
3	1	2	2	7	1	1	1	1	1	1
3	1	2	7	7	1	1	1	1	1	1
3	1	2	5	7	5	4	5	1	1	1
3	1	2	3	7	3	5	4	6	7	7
3	1	2	5	7	6	6	1	1	1	1
3	1	2	1	7	7	4	1	1	1	1
3	1	2	3	7	3	1	3	1	1	1
3	1	2	2	6	7	7	5	2	2	4
3	1	2	3	4	3	5	5	6	5	4
3	1	2	5	7	4	5	4	3	2	3
3	1	2	4	7	5	4	5	3	2	2
3	1	2	4	7	7	5	5	2	2	3
3	1	2	4	7	7	7	4	4	4	4
3	1	2	4	4	4	4	4	4	4	4
3	1	2	4	4	4	4	4	4	4	4
3	1	2	4	4	6	3	5	5	3	1
3	1	2	4	5	4	4	3	4	5	5
3	1	2	6	7	1	6	5	1	3	1
3	1	2	1	7	4	4	4	1	1	1
3	1	2	2	6	5	4	5	2	2	2
3	1	2	3	73	3	3	3	3	3	3
4	2	2	3	1	5	5	4	4	5	6
4	2	2	6	1	7	6	6	6	6	3
4	2	2	1	2	7	7	4	6	6	6
4	2	2	1	1	7	7	5	5	4	4
4	2	2	5	2	6	6	6	5	5	5
4	2	2	1	1	4	4	4	4	4	7
4	2	2	4	2	7	7	7	4	4	4
4	2	2	1	1	7	7	3	4	7	4
4	2	2	2	1	6	6	7	5	4	7
4	2	2	1	1	7	5	5	7	7	7
4	2	2	4	1	6	6	5	4	4	4
4	2	2	3	1	6	5	6	6	7	6
4	2	2	4	4	4	4	4	4	4	4
4	2	2	4	4	4	4	4	4	4	4
4	2	2	3	1	7	7	7	4	4	4
4	2	2	2	2	5	6	6	6	3	4
4	2	2	5	1	6	5	7	5	6	3
4	2	2	1	1	7	7	7	7	7	7
4	2	2	1	3	4	5	7	6	4	3
4	2	2	1	3	4	5	7	6	4	3
4	2	2	2	1	2	6	6	6	6	6
4	2	2	4	1	3	3	5	5	4	6
4	2	2	5	1	5	4	5	6	4	3
4	2	2	3	1	7	5	6	6	7	6
4	2	2	1	1	4	4	4	4	4	4
4	2	2	4	1	7	7	7	6	5	5
4	2	2	1	1	7	7	7	7	7	7
4	2	2	1	1	7	7	7	5	6	6
4	2	2	1	1	7	7	7	7	7	7
4	2	2	5	7	7	7	7	7	7	7
4	2	2	3	1	6	2	7	4	3	3
4	2	2	1	1	6	5	4	5	4	5
4	2	2	4	1	3	5	5	3	5	5
4	2	2	7	1	7	7	6	7	6	6
4	2	2	4	1	4	4	4	4	4	4
4	2	2	3	1	6	6	6	6	6	6
4	2	2	3	1	6	6	6	6	6	6
4	2	2	4	1	6	6	7	7	5	4
4	2	2	1	2	5	5	6	5	5	3
4	2	2	3	1	6	5	4	4	4	4
4	2	2	4	1	6	6	5	6	6	6
4	2	2	4	2	6	6	6	5	4	3
4	2	2	4	1	5	5	5	5	5	5

## Sheet: EXP1
GROUP	ASS	STA	ANX	ADS	ATT1	ATT2	ATT3
1	1	1	3	7	5	5	7
1	1	1	6	6	7	7	7
1	1	1	7	7	7	7	7
1	1	1	4	7	7	6	3
1	1	1	4	7	7	7	6
1	1	1	5	3	5	4	3
1	1	1	7	3	3	7	7
1	1	1	4	3	4	3	3
1	1	1	7	7	5	6	4
1	1	1	5	4	4	4	3
1	1	1	7	7	7	7	7
1	1	1	6	4	4	7	6
1	1	1	7	6	4	6	6
1	1	1	4	4	4	4	4
1	1	1	6	7	6	6	6
1	1	1	4	3	4	4	4
1	1	1	5	3	6	6	6
1	1	1	7	7	4	6	3
1	1	1	3	2	6	6	6
1	1	1	4	5	6	4	4
1	1	1	5	7	5	4	4
1	1	1	5	2	4	6	5
1	1	1	6	6	5	6	3
1	1	1	7	4	4	4	6
1	1	1	5	7	6	6	6
1	1	1	7	7	3	6	6
1	1	1	5	4	4	4	4
1	1	1	6	5	4	2	2
1	1	1	5	7	4	2	2
1	1	1	5	7	6	6	6
1	1	1	6	4	2	2	2
1	1	1	7	5	4	4	2
1	1	1	3	4	3	3	6
1	1	1	5	5	7	7	7
1	1	1	5	7	6	6	6
1	1	1	4	4	4	3	3
1	1	1	7	5	6	6	6
1	1	1	6	4	3	3	3
1	1	1	7	7	4	7	6
2	2	1	6	1	5	1	1
2	2	1	6	1	2	2	2
2	2	1	6	2	5	4	2
2	2	1	5	2	3	3	2
2	2	1	5	3	4	4	4
2	2	1	7	4	1	5	1
2	2	1	6	2	6	2	4
2	2	1	3	1	3	3	3
2	2	1	2	2	4	4	4
2	2	1	7	1	5	4	4
2	2	1	3	3	5	4	4
2	2	1	7	1	2	4	4
2	2	1	7	3	4	2	1
2	2	1	5	1	1	1	1
2	2	1	7	3	2	2	2
2	2	1	5	1	2	3	2
2	2	1	4	2	6	3	3
2	2	1	5	2	2	2	2
2	2	1	5	3	3	3	2
2	2	1	6	1	2	2	2
2	2	1	7	3	3	2	1
2	2	1	7	1	3	1	1
2	2	1	7	1	4	3	2
2	2	1	5	1	1	1	1
2	2	1	7	3	3	3	3
2	2	1	5	1	3	3	3
2	2	1	6	3	2	2	2
2	2	1	5	3	4	3	3
2	2	1	3	1	2	2	2
2	2	1	5	3	5	5	3
2	2	1	7	1	5	6	5
2	2	1	3	1	2	1	1
2	2	1	4	1	4	4	3
2	2	1	3	1	2	2	1
2	2	1	3	2	2	2	2
2	2	1	7	2	1	3	1
2	2	1	5	3	4	3	2
2	2	1	6	1	1	1	1
2	2	1	7	1	4	4	4
2	2	1	6	1	4	2	4
2	2	1	7	2	4	2	3
2	2	1	2	2	3	3	4
3	1	2	1	7	4	4	4
3	1	2	3	7	3	4	3
3	1	2	3	3	5	5	5
3	1	2	2	7	4	4	4
3	1	2	3	5	3	1	1
3	1	2	4	4	4	4	4
3	1	2	4	4	4	4	4
3	1	2	3	3	4	4	4
3	1	2	1	7	1	1	1
3	1	2	1	7	2	1	1
3	1	2	1	7	3	2	2
3	1	2	3	5	3	3	3
3	1	2	4	2	4	4	4
3	1	2	1	7	1	1	1
3	1	2	1	7	3	3	3
3	1	2	4	4	4	4	4
3	1	2	1	7	3	1	1
3	1	2	2	7	1	1	1
3	1	2	1	5	1	1	1
3	1	2	4	4	5	4	5
3	1	2	3	7	6	4	6
3	1	2	4	7	3	3	3
3	1	2	4	5	4	4	3
3	1	2	1	6	2	2	2
3	1	2	1	5	6	6	6
3	1	2	1	7	4	4	4
3	1	2	5	5	1	1	1
3	1	2	3	7	1	1	1
3	1	2	1	6	6	5	7
3	1	2	2	6	4	3	3
3	1	2	5	5	3	4	4
3	1	2	4	4	3	3	3
3	1	2	1	7	4	1	1
3	1	2	1	7	3	1	3
3	1	2	5	5	1	1	1
3	1	2	4	6	5	4	2
3	1	2	4	7	4	2	1
3	1	2	5	6	3	1	3
3	1	2	2	7	4	3	4
3	1	2	1	7	1	2	1
3	1	2	3	4	3	3	3
3	1	2	3	7	1	1	1
3	1	2	2	7	4	1	1
3	1	2	1	4	4	2	1
3	1	2	3	7	5	3	5
3	1	2	4	7	3	3	5
3	1	2	1	7	1	1	1
3	1	2	3	4	1	1	1
3	1	2	5	7	1	2	1
3	1	2	2	7	2	2	2
3	1	2	4	7	2	2	2
3	1	2	3	4	3	3	3
3	1	2	1	7	1	1	1
3	1	2	1	7	1	1	1
3	1	2	4	4	3	1	3
3	1	2	4	4	4	4	4
3	1	2	4	4	4	4	4
3	1	2	2	6	2	2	2
4	2	2	4	1	1	1	1
4	2	2	1	1	5	4	4
4	2	2	1	1	4	1	1
4	2	2	3	3	4	3	4
4	2	2	5	1	5	5	5
4	2	2	3	3	2	2	1
4	2	2	3	3	3	3	3
4	2	2	5	2	3	3	1
4	2	2	4	1	4	4	4
4	2	2	7	1	7	7	7
4	2	2	3	1	2	2	2
4	2	2	4	1	3	3	3
4	2	2	4	1	4	4	4
4	2	2	2	1	1	1	1
4	2	2	1	2	4	4	2
4	2	2	1	1	4	1	1
4	2	2	1	1	2	2	1
4	2	2	2	1	5	5	5
4	2	2	1	1	6	5	6
4	2	2	1	1	2	5	5
4	2	2	1	3	4	4	4
4	2	2	2	3	5	4	4
4	2	2	1	3	6	6	4
4	2	2	1	1	3	2	3
4	2	2	1	1	1	1	1
4	2	2	1	1	3	3	1
4	2	2	3	1	4	4	3
4	2	2	3	2	6	6	6
4	2	2	2	1	3	2	1
4	2	2	4	1	5	4	3
4	2	2	5	1	5	4	3
4	2	2	2	1	6	6	6
4	2	2	3	1	5	3	4
4	2	2	1	1	1	1	1
4	2	2	1	1	6	6	6
4	2	2	4	1	6	6	6
4	2	2	1	1	1	1	1
4	2	2	1	2	2	1	1
4	2	2	1	3	3	1	2
4	2	2	4	1	4	4	4
4	2	2	2	2	5	5	4
4	2	2	4	1	5	4	4
4	2	2	4	1	4	2	4
4	2	2	2	2	4	2	3
4	2	2	3	3	3	3	3
4	2	2	2	1	4	3	3
4	2	2	4	2	5	5	4
4	2	2	2	2	6	2	2
4	2	2	3	1	3	3	3
